# Supplementary material for: Carboplatin with Decitabine Therapy, in Recurrent Platinum Resistant Ovarian Cancer, Alters Circulating miRNAs Concentrations: A Pilot Study
Source: PLoS One. 2015 Oct 20;10(10):e0141279. doi: 10.1371/journal.pone.0141279 (PMC4612782; doi:10.1371/journal.pone.0141279)
Supplement: S1 File — (XLSX) [file pone.0141279.s005.xlsx]

## Sheet: Sheet1
miRNA	14A	12A	4A	11A	3A	10A	2A	13A	8A	9A	7A	1A	6A	5A	14B	12B	4B	11B	3B	10B	2B	13B	8B	9B	7B	1B	6B	5B	14B-A	12B-A	4B-A	11B-A	3B-A	10B-A	2B-A	13B-A	8B-A	9B-A	7B-A	1B-A	6B-A	5B-A
hsa-miR-10a-5p	-18.85	-18.4	-16.252	-17.1	-16.7789	-17.8	-17.5	-16.8	-15.2481	-18.05	-18.55	-18.25	-15.6609	-18.85	-18.2	-17.2	-18.65	-15.6259	-14.9472	-15.6154	-18.25	-16.6941	-18.0395	-17.6562	-17.2215	-15.9559	-17	-18.5116	0.65	1.2	-2.39805	1.4741	1.83164	2.1846	-0.75	0.10592	-2.79142	0.39375	1.32851	2.2941	-1.3391	0.33844
hsa-miR-133a-3p	-18.85	-18.4	-17.7241	-16.091	-17.5	-14.975	-16.0635	-16.8	-17.15	-18.05	-18.55	-17.4313	-14.1884	-12.9068	-18.2	-17.2	-17.7571	-15.0119	-16.4696	-13.407	-17.876	-17	-19.1823	-16.8915	-17.7847	-13.2126	-14.8906	-11.7258	0.65	1.2	-0.033	1.07914	1.0304	1.568	-1.81256	-0.2	-2.03229	1.1585	0.76525	4.2187	-0.7022	1.181
hsa-miR-148b-5p	-18.85	-18.4	-18.35	-14.7631	-17.5	-14.7325	-14.456	-16.8	-17.15	-18.05	-18.55	-18.25	-14.1631	-15.1955	-18.2	-17.2	-18.65	-14.9721	-16.1976	-13.7856	-18.25	-17	-19.3	-18	-19.25	-18.45	-17	-18.65	0.65	1.2	-0.3	-0.208976	1.30237	0.9469	-3.794	-0.2	-2.15	0.05	-0.7	-0.2	-2.8369	-3.4545
hsa-miR-193a-5p	-18.5354	-18.4	-17.7534	-15.6475	-15.8424	-15.3627	-15.8986	-14.695	-15.2368	-16.0879	-18.55	-17.3554	-16.2146	-14.4051	-18.2	-17.2	-18.65	-18.05	-15.0865	-16.3531	-17.4283	-15.3262	-18.677	-16.5227	-19.25	-18.45	-16.2244	-15.2885	0.335436	1.2	-0.8966	-2.40248	0.7559	-0.990352	-1.52967	-0.63117	-3.44019	-0.4348	-0.7	-1.0946	-0.009784	-0.8834
hsa-miR-25-3p	-16.3233	-14.4511	-14.0434	-11.1902	-11.1903	-11.4925	-11.1031	-10.6378	-11.8597	-12.5065	-11.2251	-11.9839	-9.7345	-10.3037	-15.8846	-12.1742	-15.116	-11.5869	-12.2895	-11.5156	-12.0559	-11.3527	-13.7675	-11.1441	-13.5056	-11.8416	-9.0495	-10.729	0.4387	2.2769	-1.0726	-0.3967	-1.0992	-0.0231	-0.9528	-0.7149	-1.9078	1.3624	-2.2805	0.1423	0.685	-0.4253
hsa-miR-339-3p	-18.85	-18.1037	-17.1422	-16.1909	-17.4642	-17.8	-15.8676	-16.8	-17.15	-18.05	-18.55	-18.25	-13.5455	-16.2811	-16.925	-15.675	-15.7322	-14.3969	-15.0224	-13.5998	-17.0375	-16.4726	-18.2438	-16.6214	-19.25	-17.0285	-14.728	-16.1652	1.925	2.42873	1.41	1.794	2.44175	4.2002	-1.1699	0.327435	-1.0938	1.42862	-0.7	1.2215	-1.1825	0.1159
hsa-miR-340-5p	-16.076	-18.4	-16.3682	-14.069	-15.2503	-15.2238	-13.9344	-14.3615	-15.3655	-14.4822	-16.5166	-17.8354	-11.3899	-13.2419	-15.7201	-15.4447	-14.5646	-11.6828	-13.8997	-12.3986	-15.0599	-14.5585	-18.5077	-13.9189	-15.2504	-13.2534	-11.2421	-13.2776	0.35586	2.95531	1.8036	2.3862	1.3506	2.8252	-1.1255	-0.197	-3.1422	0.5633	1.2662	4.58204	0.1478	-0.0357
hsa-miR-375	-18.85	-18.4	-17.4449	-16.3127	-15.1543	-14.1567	-17.5	-12.8271	-17.15	-16.0474	-15.9907	-14.4807	-14.1949	-14.9306	-18.2	-17.2	-18.65	-15.5706	-14.9022	-15.5	-18.25	-17	-19.3	-18	-19.25	-14.0087	-15.9186	-15.3413	0.65	1.2	-1.2051	0.742116	0.25209	-1.34325	-0.75	-4.1729	-2.15	-1.9526	-3.2593	0.472	-1.72369	-0.4107
hsa-miR-532-3p	-18.85	-18.4	-18.261	-17.1	-17.5	-16.7021	-16.6399	-15.2011	-17.15	-15.9573	-17.2834	-18.25	-14.9633	-16.4552	-18.2	-16.5134	-18.65	-14.8	-16.59	-15.7729	-18.25	-16.1923	-19.3	-16.5714	-19.25	-17.307	-15.5323	-17.8904	0.65	1.8866	-0.38901	2.3	0.91	0.9292	-1.61006	-0.991142	-2.15	-0.61406	-1.9666	0.943	-0.569	-1.43519
hsa-miR-616-5p	-18.85	-18.4	-18.35	-17.1	-17.5	-17.8	-17.5	-16.8	-17.15	-18.05	-18.55	-18.25	-16.5094	-18.85	-18.2	-17.2	-18.65	-16.0139	-17.25	-17.8	-18.25	-17	-19.3	-18	-19.25	-18.45	-17	-18.65	0.65	1.2	-0.3	1.08611	0.25	0	-0.75	-0.2	-2.15	0.05	-0.7	-0.2	-0.4906	0.2
