# Supplementary material for: Carboplatin with Decitabine Therapy, in Recurrent Platinum Resistant Ovarian Cancer, Alters Circulating miRNAs Concentrations: A Pilot Study
Source: PLoS One. 2015 Oct 20;10(10):e0141279. doi: 10.1371/journal.pone.0141279 (PMC4612782; doi:10.1371/journal.pone.0141279)
Supplement: S2 File — (CSV) [file pone.0141279.s006.csv]

Sample #	hsa-let-7a-5p	hsa-let-7d-5p	hsa-let-7e-5p	hsa-let-7f-5p	hsa-let-7g-5p	hsa-miR-101-3p	hsa-miR-10a-5p	hsa-miR-10b-3p	hsa-miR-125b-5p	hsa-miR-127-3p	HSA-MIR-1274A	HSA-MIR-1274B	hsa-miR-128a-3p	hsa-miR-133a-3p	hsa-miR-136-3p	hsa-miR-142-3p	hsa-miR-142-5p	hsa-miR-143-3p	hsa-miR-148a-3p	hsa-miR-148b-5p	hsa-miR-148b-3p	hsa-miR-155-5p	hsa-miR-16-5p	hsa-miR-184	hsa-miR-185-5p	hsa-miR-18a-5p	hsa-miR-192-5p	hsa-miR-193a-5p	hsa-miR-193b-3p	hsa-miR-195-5p	hsa-miR-197-3p	hsa-miR-199a-5p	hsa-miR-203a	hsa-miR-206	hsa-miR-20b-5p	hsa-miR-218-5p	hsa-miR-22-5p	hsa-miR-222-3p	hsa-miR-223-3p	hsa-miR-25-3p	hsa-miR-27b-3p	hsa-miR-28-3p	hsa-miR-296-5p	hsa-miR-29a-3p	hsa-miR-301b	hsa-miR-30a-3p	hsa-miR-30e-3p	hsa-miR-320b	hsa-miR-323-3p
14	-0.474573	-1.7801	-1.1582	-1.272066	-1.243534	0.65	0.65	-1.6585	0.087195	0.65	-0.1483	0.6171	-1.302225	0.65	0.65	-2.9751	1.3554	-2.6047	-3.7955	0.65	-2.193575	-0.4266	0.7194	0.65	0.830444	-0.544744	0.30622	0.335436	0.65	0.0078	-3.1498	0.65	0.65	0.65	0.3422	2.003	0.65	-0.3205	-2.1326	0.4387	0.65	-1.7135	-1.583368	-2.4233	0.65	-0.55226	-3.8461	0.65	-0.5976
12	0.684487	3.1329	2.4434	1.043086	1.7754	1.2	1.2	0.0573	-0.157944	4.6306	3.3304	3.4344	-0.863915	1.2	2.188636	-0.1801	2.4557	2.1739	1.743	1.2	-0.6463	1.6748	1.8833	-0.270325	2.32625	3.2811	1.1914	1.2	1.427783	2.5043	1.8909	1.2	3.3836	1.2	3.37	1.2	0.32808	2.1716	1.6807	2.2769	1.2544	1.6668	1.208682	0.699037	2.791	1.4919	6.2768	1.092787	2.2989
4	0.1232	0.7769	1.247	0.275406	0.8827	-0.33721	-2.39805	-0.7542	-0.3	1.4539	-0.4577	-0.8098	-0.095405	-0.033	-0.3	1.9474	1.2572	-1.1513	-0.7993	-0.3	-1.358174	0.0451	-0.2723	0.26328	1.0347	1.2365	-1.2914	-0.8966	-0.056967	0.1272	1.4957	-0.3	-0.3	-0.3	0.2261	-0.3	2.1931	0.5508	1.5012	-1.0726	1.204015	1.5266	-0.3	2.10599	-0.3	2.2214	1.8905	1.7288	1.2012
11	4.795128	2.4786	3.4026	3.468684	3.6596	2.0341	1.4741	-0.1322	-0.9008	2.868	0.0547	0.2278	0.4049	1.07914	0.3689	3.534	2.9551	1.6678	2.3975	-0.208976	3.106815	1.4551	0.0085	-3.320205	1.0675	2.9772	-0.0633	-2.402484	-0.95	-0.075	2.5143	-2.709445	-0.95	-3.198234	0.5849	-0.95	1.7622	1.2749	2.6496	-0.3967	5.0999	0.8785	-0.387	2.2323	-0.570268	3.5097	5.944	1.9581	2.46684
3	0.21709	1.5308	1.1473	-1.115417	1.9499	-1.231	1.831636	0.621	-1.094044	-0.3609	0.5641	0.5068	0.3742	1.0304	1.854504	0.6407	-1.2952	-1.0265	0.3678	1.30237	1.1015	0.1566	-0.0559	-0.077248	-0.2887	1.8757	-0.0518	0.7559	1.1137	-0.5582	1.5429	0.25	0.7693	0.25	0.3485	0.25	0.25	0.5601	1.7693	-1.0992	3.9947	0.7639	-0.0378	0.7948	1.009235	-1.60503	1.4139	3.338152	0.25
10	3.4837	2.3313	1.8881	2.2034	2.5795	-0.594046	2.1846	2.9674	0.7316	0.4651	0.5423	0.2475	2.364184	1.568	0	2.232	1.92821	2.3596	2.2869	0.9469	1.2314	1.0218	-0.5017	1.277744	1.0706	2.5625	0.2878	-0.990352	-0.7004	-0.3144	1.6547	0.080963	0	0	-0.0743	-2.136696	3.971	1.1106	2.2356	-0.0231	1.5304	2.3788	0.779705	1.9249	0.12819	1.3337	2.8087	-0.9649	-0.13389
2	-3.9711	-1.3683	-1.1127	-1.1984	-0.1752	-1.8452	-0.75	0.949333	-0.999465	-0.75	-0.6012	0.2892	-1.9382	-1.812562	-0.75	-0.3086	-0.46766	0.375537	-0.091	-3.794	-1.4297	-0.9031	-0.3191	-0.75	-0.3229	-0.8632	1.878	-1.52967	1.3175	-0.1449	-0.7142	-2.8395	-1.110435	1.7474	-0.8411	-0.75	-1.5125	-0.5478	-0.8252	-0.9528	0.3951	-1.5333	-0.09256	0.6167	0.09075	1.6909	0.9055	0.16753	-0.75
13	-1.667247	-1.9084	-0.9296	-1.5698	-1.5085	-0.2	0.10592	0.3683	-0.2	-0.2	-1.4081	-1.1769	-0.2	-0.2	-0.44124	-1.981	-1.1647	0.1236	0.1225	-0.2	-0.9984	-0.6288	-1.164	-0.2	-2.9534	0.34882	-1.074	-0.63117	0.4285	-1.183	-2.3831	-0.2	-0.2	-0.2	-1.0076	-0.2	0.655698	-1.3714	-3.3141	-0.7149	-2.1229	-0.621368	-0.2	-1.011	-1.226638	-0.738014	-1.7876	-2.363776	-0.2
8	-2.87914	-1.4351	-1.5837	-2.15	-3.3737	-2.2123	-2.791424	0.050285	-3.111235	-1.0533	-1.7275	-2.208	-3.18529	-2.03229	-2.15	-1.8508	-2.0132	-4.978	-2.1412	-2.15	-1.519	-1.4203	-1.9538	-0.430457	-1.3343	-3.0557	-3.4168	-3.440187	-2.5391	-2.3356	-2.9572	-2.15	-3.91273	-2.15	-1.7503	-0.3943	-2.15	-2.3133	-2.27	-1.9078	-5.321854	-3.9607	-3.00921	-1.573227	-2.15	-5.7501	-2.8158	-1.027	-2.15
9	1.294624	1.5308	0.835	0.3334	0.8816	2.777	0.39375	2.5682	1.23244	0.05	1.0268	1.1985	0.4172	1.158498	-1.02179	0.5865	0.5742	-0.6646	0.2005	0.05	0.8238	0.3529	0.4521	1.1822	-0.7314	0.2198	0.2403	-0.4348	2.566758	0.4103	0.2724	0.05	0.05	0.05	1.7949	0.05	-1.130225	0.4734	0.6181	1.3624	1.6338	0.667799	0.05	0.9917	-1.2519	0.9135	0.4946	0.74163	0.05
7	-0.7	0.0656	-0.3124	1.314604	-0.0891	-3.0215	1.328515	0.7249	-1.6969	-0.433163	-0.9698	-2.2465	-0.6875	0.76525	-0.7	-1.1002	-0.823	-5.968992	-1.1081	-0.7	-0.6537	-0.5435	-1.8287	-0.7	-3.3314	0.1756	-1.3851	-0.7	-1.909946	-2.319	-0.8615	-0.7	0.0552	-0.7	-2.3947	0.4984	-1.7116	-0.6566	-1.0449	-2.2805	1.104137	-0.2876	-1.64219	-3.167	-0.7	-3.5182	-2.2267	-2.956992	-1.098552
1	2.0544	1.9609	1.8367	2.7844	2.436	1.6951	2.2941	-1.3133	1.92643	3.4932	0.3824	-0.5933	-0.0364	4.2187	2.380257	2.4791	2.5793	6.8291	4.1897	-0.2	3.964114	1.0562	1.2416	-0.2	4.8287	2.598	0.348	-1.0946	-0.9665	0.9409	3.8346	-0.2	-1.7642	-1.186755	1.1764	-0.2	2.5627	0.989	3.2198	0.1423	3.0412	5.3919	0.7129	1.6458	-0.2	-0.249644	2.6888	1.8417	3.3645
6	-1.4795	-0.3244	-0.3157	-1.0301	-0.2191	2.334	-1.3391	-4.1254	-0.2781	0.7274	0.1154	0.5276	-0.9935	-0.7022	-0.36249	-0.8364	-0.0654	-0.9088	-1.2119	-2.8369	-0.698	0.0094	0.2758	5.814876	0.3546	-0.1921	0.2197	-0.009784	-0.6723	0.6818	0.3938	-0.478407	0.6	1.760667	0.7746	0.6	-0.4616	0.3844	-0.0559	0.685	-0.0684	-0.7706	-0.5295	-0.6164	-2.86	-0.7428	-1.2364	-2.0359	-0.812523
5	-2.0254	-0.5663	-0.6593	-0.4673	-1.1299	-0.1738	0.33844	-0.333245	-1.0787	-1.1276	0.8105	0.6791	-1.1734	1.181	-1.962032	-1.3184	-2.0705	-0.6881	-0.6956	-3.4545	-1.3309	-0.6429	-0.1163	0.2	-1.0847	-0.2488	-1.3283	-0.8834	-1.6352	-0.0605	-0.8767	0.2	-1.0688	6.72768	-0.0757	-2.2286	-2.1709	-0.8825	-1.1626	-0.4253	-1.2966	-1.2692	-0.967703	-0.5385	0.765414	0.3604	-0.0603	-0.8275	0.5374
[truncated: 29 more columns]
