# Supplementary material for: Carboplatin with Decitabine Therapy, in Recurrent Platinum Resistant Ovarian Cancer, Alters Circulating miRNAs Concentrations: A Pilot Study
Source: PLoS One. 2015 Oct 20;10(10):e0141279. doi: 10.1371/journal.pone.0141279 (PMC4612782; doi:10.1371/journal.pone.0141279)
Supplement: S3 File — (XLSX) [file pone.0141279.s007.xlsx]

## Sheet: 148 graph delta CT
		Raw CT		hsa-miR-148b-5p
Original sample	Journal re-numbered	Baseline	After Treatment
30	5	31.3455	35
29	6	31.5631	35
27	7	35	35
25	8	35	35
26	9	35	35
22	10	31.9325	30.9856
15	11	32.6631	31.9221
13	12	35	35
24	13	35	35
12	14	35	35
