# Supplementary material for: Carboplatin with Decitabine Therapy, in Recurrent Platinum Resistant Ovarian Cancer, Alters Circulating miRNAs Concentrations: A Pilot Study
Source: PLoS One. 2015 Oct 20;10(10):e0141279. doi: 10.1371/journal.pone.0141279 (PMC4612782; doi:10.1371/journal.pone.0141279)
Supplement: S4 File — (XLSX) [file pone.0141279.s008.xlsx]

## Sheet: Ova Ca cycle chart
Original Sample #	Cycles completed	Sample conversion based on cycle # used for Journal
28	1	1
23	1	2
16	1	3
14	1	4
30	3	5
29	3	6
27	5	7
25	5	8
26	6	9
22	7	10
15	7	11
13	9	12
24	11	13
12	16	14
